# Supplementary material for: Metagenomic and metatranscriptomic profiling of Lactobacillus casei Zhang in the human gut
Source: NPJ Biofilms Microbiomes. 2021 Jul 1;7:55. doi: 10.1038/s41522-021-00227-2 (PMC8249650; doi:10.1038/s41522-021-00227-2)
Supplement: Supplementary file 2 — Supplementary Data 1 [file 41522_2021_227_MOESM2_ESM.xlsx]

## Sheet: Table_legend
Table	Legend
Supplementary Table 1	23 Lactobacillus strains collected in HMP database
Supplementary Table 2	59 Lactobacillus species in MetaPhlAn2 database
Supplementary Table 3	Metagenomics and metatranscriptomics reads were mapped onto the genome sequence of L. casei Zhang
Supplementary Table 4	sRNA prediction result
Supplementary Table 5	sRNA expression level
Supplementary Table 6	Subject information collection of the six healthy young volunteers
Supplementary Table 7	Primer information for the validated genes in this study

## Sheet: Supplementary Table 1
HMP_ID	23 Lactobacillus strains collected in HMP database
HMP01	Lactobacillus acidophilus ATCC 4796
HMP02	Lactobacillus amylolyticus DSM 11664
HMP03	Lactobacillus antri DSM 16041
HMP04	Lactobacillus brevis subsp. gravesensis ATCC 27305
HMP05	Lactobacillus buchneri ATCC 11577
HMP06	Lactobacillus delbrueckii subsp. lactis DSM 20072
HMP07	Lactobacillus fermentum ATCC 14931
HMP08	Lactobacillus fermentum IFO 3956
HMP09	Lactobacillus hilgardii ATCC 8290
HMP10	Lactobacillus casei subsp. paracasei 8700:2
HMP11	Lactobacillus casei subsp. paracasei ATCC 25302
HMP12	Lactobacillus plantarum subsp. plantarum ATCC 14917
HMP13	Lactobacillus reuteri CF48-3A
HMP14	Lactobacillus reuteri JCM 1112
HMP15	Lactobacillus reuteri MM2-3
HMP16	Lactobacillus reuteri MM4-1A
HMP17	Lactobacillus reuteri SD2112
HMP18	Lactobacillus rhamnosus ATCC 21052
HMP19	Lactobacillus rhamnosus GG
HMP20	Lactobacillus rhamnosus LMS2-1
HMP21	Lactobacillus ruminis ATCC 25644
HMP22	Lactobacillus sp. 7_1_47FAA
HMP23	Lactobacillus ultunensis DSM 16047

## Sheet: Supplementary Table 2
ID	59 Lactobacillus species
MetaPhlAn_L01	Lactobacillus acidipiscis
MetaPhlAn_L02	Lactobacillus acidophilus
MetaPhlAn_L03	Lactobacillus amylolyticus
MetaPhlAn_L04	Lactobacillus amylovorus
MetaPhlAn_L05	Lactobacillus animalis
MetaPhlAn_L06	Lactobacillus antri
MetaPhlAn_L07	Lactobacillus brevis
MetaPhlAn_L08	Lactobacillus buchneri
MetaPhlAn_L09	Lactobacillus casei paracasei
MetaPhlAn_L10	Lactobacillus coleohominis
MetaPhlAn_L11	Lactobacillus coryniformis
MetaPhlAn_L12	Lactobacillus crispatus
MetaPhlAn_L13	Lactobacillus curvatus
MetaPhlAn_L14	Lactobacillus delbrueckii
MetaPhlAn_L15	Lactobacillus equi
MetaPhlAn_L16	Lactobacillus equicursoris
MetaPhlAn_L17	Lactobacillus farciminis
MetaPhlAn_L18	Lactobacillus fermentum
MetaPhlAn_L19	Lactobacillus florum
MetaPhlAn_L20	Lactobacillus fructivorans
MetaPhlAn_L21	Lactobacillus gasseri
MetaPhlAn_L22	Lactobacillus gastricus
MetaPhlAn_L23	Lactobacillus gigeriorum
MetaPhlAn_L24	Lactobacillus helveticus
MetaPhlAn_L25	Lactobacillus hilgardii
MetaPhlAn_L26	Lactobacillus hominis
MetaPhlAn_L27	Lactobacillus iners
MetaPhlAn_L28	Lactobacillus ingluviei
MetaPhlAn_L29	Lactobacillus jensenii
MetaPhlAn_L30	Lactobacillus johnsonii
MetaPhlAn_L31	Lactobacillus kefiranofaciens
MetaPhlAn_L32	Lactobacillus kisonensis
MetaPhlAn_L33	Lactobacillus malefermentans
MetaPhlAn_L34	Lactobacillus mali
MetaPhlAn_L35	Lactobacillus mucosae
MetaPhlAn_L36	Lactobacillus murinus
MetaPhlAn_L37	Lactobacillus oris
MetaPhlAn_L38	Lactobacillus otakiensis
MetaPhlAn_L39	Lactobacillus parabrevis
MetaPhlAn_L40	Lactobacillus parafarraginis
MetaPhlAn_L41	Lactobacillus pasteurii
MetaPhlAn_L42	Lactobacillus pentosus
MetaPhlAn_L43	Lactobacillus plantarum
MetaPhlAn_L44	Lactobacillus pobuzihii
MetaPhlAn_L45	Lactobacillus reuteri
MetaPhlAn_L46	Lactobacillus rhamnosus
MetaPhlAn_L47	Lactobacillus rossiae
MetaPhlAn_L48	Lactobacillus ruminis
MetaPhlAn_L49	Lactobacillus saerimneri
MetaPhlAn_L50	Lactobacillus sakei
MetaPhlAn_L51	Lactobacillus salivarius
MetaPhlAn_L52	Lactobacillus sanfranciscensis
MetaPhlAn_L53	Lactobacillus shenzhenensis
MetaPhlAn_L54	Lactobacillus suebicus
MetaPhlAn_L55	Lactobacillus ultunensis
MetaPhlAn_L56	Lactobacillus vaginalis
MetaPhlAn_L57	Lactobacillus versmoldensis
MetaPhlAn_L58	Lactobacillus vini
MetaPhlAn_L59	Lactobacillus zeae

## Sheet: Supplementary Table 3
Metagenomic						metatranscriptomics
Sample	input data	total mapped reads	uniq mapped reads	multiple mapped reads		Sample	Input	Total Mapped		Unique reads		Multiple reads
A0	42651513	124264(0.29%)	21300(17.14%)	102964(82.86%)		A0	67813782	457391	0.0067	183067	0.4002	274324	0.5998
A14	33763375	108963(0.32%)	38540(35.37%)	70423(64.63%)		A14	166870184	1251495	0.0075	470863	0.3762	780632	0.6238
A28	38279686	2020376(5.28%)	1876765(92.89%)	143611(7.11%)		A28	45417458	818585	0.018	511709	0.6251	306876	0.3749
B0	37880529	53052(0.14%)	18046(34.02%)	35006(65.98%)		B0	63268024	524056	0.0083	142572	0.2721	381484	0.7279
B14	35384674	55911(0.16%)	22312(39.91%)	33599(60.09%)		B14	120870759	2493976	0.0206	883122	0.3541	1610854	0.6459
B28	44336419	1495448(3.37%)	1384304(92.57%)	111144(7.43%)		B28	50547957	326411	0.0065	142651	0.437	183760	0.563
C0	42642947	74160(0.17%)	22235(29.98%)	51925(70.02%)		C0	61200692	321502	0.0053	142201	0.4423	179301	0.5577
C14	33711150	1636934(4.86%)	1534303(93.73%)	102631(6.27%)		C14	45412222	1340332	0.0295	823382	0.6143	516950	0.3857
C28	42025451	2090272(4.97%)	1971420(94.31%)	118852(5.69%)		C28	66328349	1017014	0.0153	693274	0.6817	323740	0.3183
D0	38544658	66015(0.17%)	17477(26.47%)	48538(73.53%)		D0	67058579	250679	0.0037	94873	0.3785	155806	0.6215
D14	30428824	970901(3.19%)	891601(91.83%)	79300(8.17%)		D14	68295098	860012	0.0126	471934	0.5488	388078	0.4512
D28	38643639	1465254(3.79%)	1368947(93.43%)	96307(6.57%)		D28	49668089	783475	0.0158	436320	0.5569	347155	0.4431
E0	46316683	96679(0.21%)	19592(20.27%)	77087(79.73%)		E0	70550630	443821	0.0063	164203	0.37	279618	0.63
E14	35358171	336940(0.95%)	263283(78.14%)	73657(21.86%)		E14	97467504	521893	0.0054	173421	0.3323	348472	0.6677
E28	40285907	1454472(3.61%)	1337517(91.96%)	116955(8.04%)		E28	54467403	784552	0.0144	392308	0.5	392244	0.5
F0	42090156	83844(0.20%)	18670(22.27%)	65174(77.73%)		F0	90781490	654278	0.0072	295924	0.4523	358354	0.5477
F14	36544334	205320(0.56%)	139876(68.13%)	65444(31.87%)		F14	64692481	279287	0.0043	154437	0.553	124850	0.447
F28	42254194	2233913(5.29%)	2072703(92.78%)	161210(7.22%)		F28	44079965	835990	0.019	699014	0.8362	136976	0.1638
						lag_1	83917628	60101611	0.7162	44559364	0.7414	15542247	0.2586
						lag_2	23279278	16458674	0.707	11873926	0.7214	4584748	0.2786
						log_1	89139148	57548389	0.6456	28755334	0.4997	28793055	0.5003
						log_2	26144943	16684986	0.6382	8244739	0.4941	8440247	0.5059
						stationary_1	84285177	47972286	0.5692	31096415	0.6482	16875871	0.3518
						stationary_2	24506542	13858111	0.5655	8920791	0.6437	4937320	0.3563
						death_1	6853546	3703442	0.5404	2742027	0.7404	961415	0.2596
						death_2	2320425	1250700	0.539	906479	0.7248	344221	0.2752
						tablets_1	17583514	6613864	0.3761	3248660	0.4912	3365204	0.5088
						tablets_2	20458690	8517629	0.4163	5200841	0.6106	3316788	0.3894
						tablets_3	19807235	7960428	0.4019	5314364	0.6676	2646064	0.3324

## Sheet: Supplementary Table 4
Table S2, sRNA Table
Chr	sRNA	Start	End	Strand	Length	MaxDepth	Annotation
NC_011352.1	Lpz_1_anti	5672	5758	-	87	1174	--
NC_011352.1	Lpz_2_anti	8080	8263	-	184	7077	--
NC_011352.1	Lpz_3_anti	8309	8399	-	91	88	--
NC_011352.1	Lpz_4_anti	17391	17522	-	132	6449	--
NC_011352.1	Lpz_5_inter	20995	21204	-	210	1204	rli28a
NC_011352.1	Lpz_6_anti	24218	24528	-	311	316	--
NC_011352.1	Lpz_7_inter	28024	28161	+	138	1023	RatA
NC_011352.1	Lpz_8_anti	28042	28340	-	299	12259	rli28b
NC_011352.1	Lpz_9_inter	30321	30438	+	118	1684	RatA
NC_011352.1	Lpz_10_inter	30329	30635	-	307	1962	rli28c
NC_011352.1	Lpz_11_inter	35737	36192	-	456	4499	--
NC_011352.1	Lpz_13_inter	36291	36396	-	106	2158	--
NC_011352.1	Lpz_14_inter	36322	36487	+	166	922	--
NC_014334.1	Lpz_15_anti	41340	41805	-	466	1244	--
NC_014334.1	Lpz_16_inter	75442	75557	+	116	395	--
NC_014334.1	Lpz_17_inter	75600	75705	-	106	628	--
NC_014334.1	Lpz_18_inter	80495	80785	-	291	3154	T-box
NC_014334.1	Lpz_19_anti	84997	85332	-	336	600	--
NC_014334.1	Lpz_20_inter	98716	98951	-	236	1185	Lysine
NC_014334.1	Lpz_21_inter	107235	107391	+	157	1270	--
NC_014334.1	Lpz_22_inter	114532	114632	+	101	846	--
NC_014334.1	Lpz_23_inter	142080	142394	+	315	1153	--
NC_014334.1	Lpz_24_anti	147178	147259	+	82	15256	--
NC_014334.1	Lpz_25_anti	161988	162260	+	273	340	--
NC_014334.1	Lpz_26_anti	167393	167673	+	281	123	--
NC_014334.1	Lpz_27_inter	266786	267037	-	252	3124	--
NC_014334.1	Lpz_28_inter	271382	271607	+	226	8112	--
NC_014334.1	Lpz_29_inter	276276	276409	+	134	1624	SSU_rRNA_bacteria
NC_014334.1	Lpz_30_inter	278445	278577	+	133	1096	--
NC_014334.1	Lpz_31_inter	279154	279244	+	91	137	Intron_gpI
NC_014334.1	Lpz_32_inter	281125	281235	+	111	58554	5S_rRNA
NC_014334.1	Lpz_33_anti	283052	283230	+	179	6571	--
NC_014334.1	Lpz_34_inter	338522	338654	-	133	731	--
NC_014334.1	Lpz_35_inter	339270	339410	+	141	1039	TPP
NC_014334.1	Lpz_36_inter	348825	349125	+	301	2657	--
NC_014334.1	Lpz_37_inter	408912	409366	+	455	690	--
NC_014334.1	Lpz_38_inter	420508	420638	-	131	1268	T-box
NC_014334.1	Lpz_39_anti	443699	444145	-	447	1036	--
NC_014334.1	Lpz_40_anti	447349	447515	+	167	1487	--
NC_014334.1	Lpz_41_inter	457959	458174	-	216	535	--
NC_014334.1	Lpz_42_inter	526403	526487	+	85	5084	tRNA
NC_014334.1	Lpz_43_inter	529671	529777	-	107	818	T-box
NC_014334.1	Lpz_44_inter	533062	533264	-	203	3304	T-box
NC_014334.1	Lpz_45_anti	553014	553417	-	404	1831	T-box
NC_014334.1	Lpz_46_inter	577128	577273	-	146	890	--
NC_014334.1	Lpz_47_inter	578039	578252	-	214	879	--
NC_014334.1	Lpz_48_anti	580320	580808	+	489	359	--
NC_014334.1	Lpz_49_inter	593410	593645	-	236	109	--
NC_014334.1	Lpz_50_anti	596138	596500	+	363	858	--
NC_014334.1	Lpz_51_inter	596686	596914	+	229	917	--
NC_014334.1	Lpz_52_anti	635506	635756	+	251	727	--
NC_014334.1	Lpz_53_inter	647509	647644	-	136	2632	--
NC_014334.1	Lpz_54_inter	650417	650628	+	212	3548	--
NC_014334.1	Lpz_55_anti	658522	658677	+	156	641	--
NC_014334.1	Lpz_56_inter	672832	673013	-	182	65292	tRNA
NC_014334.1	Lpz_57_anti	676806	677198	-	393	551	--
NC_014334.1	Lpz_58_inter	696680	696730	-	51	174	--
NC_014334.1	Lpz_59_anti	710996	711257	+	262	3280	--
NC_014334.1	Lpz_60_inter	718610	718775	-	166	14286	--
NC_014334.1	Lpz_61_inter	754414	754651	-	238	2391	--
NC_014334.1	Lpz_62_inter	754824	755262	-	439	1282	--
NC_014334.1	Lpz_63_inter	775048	775283	+	236	451	--
NC_014334.1	Lpz_64_inter	775371	775703	+	333	913	SSU_rRNA_archaea
NC_014334.1	Lpz_65_inter	776923	776973	+	51	1657	SSU_rRNA_bacteria
NC_014334.1	Lpz_66_inter	780055	780234	+	180	9326	5S_rRNA
NC_014334.1	Lpz_67_inter	780496	780577	+	82	63090	tRNA
NC_014334.1	Lpz_68_inter	780885	781135	+	251	63558	tRNA
NC_014334.1	Lpz_69_inter	780905	780980	-	76	535	tRNA
NC_014334.1	Lpz_70_inter	781553	781653	+	101	64363	tRNA
NC_014334.1	Lpz_71_inter	781710	781890	+	181	27722	tRNA
NC_014334.1	Lpz_72_inter	781916	782146	+	231	65520	tRNA
NC_014334.1	Lpz_73_inter	782194	782274	+	81	65517	tRNA
NC_014334.1	Lpz_74_inter	782307	782437	+	131	39853	tRNA
NC_014334.1	Lpz_75_inter	782583	782683	+	101	65242	tRNA
NC_014334.1	Lpz_76_inter	791617	791802	+	186	133	--
NC_014334.1	Lpz_77_inter	791815	792030	+	216	611	--
NC_014334.1	Lpz_78_inter	792248	792388	+	141	1792	--
NC_014334.1	Lpz_79_inter	793233	793644	+	412	8336	--
NC_014334.1	Lpz_80_inter	794449	794707	+	259	1314	SSU_rRNA_bacteria
NC_014334.1	Lpz_81_inter	799413	799529	+	117	14077	5S_rRNA
NC_014334.1	Lpz_82_inter	799748	799854	+	107	55434	tRNA
NC_014334.1	Lpz_83_inter	800094	800201	+	108	25468	tRNA
NC_014334.1	Lpz_84_anti	807164	807274	+	111	515	--
NC_014334.1	Lpz_85_inter	815146	815237	+	92	35776	tRNA
NC_014334.1	Lpz_86_inter	825195	825321	-	127	767	--
NC_014334.1	Lpz_87_inter	837555	837664	+	110	3672	23S-methyl
NC_014334.1	Lpz_88_inter	895609	895709	+	101	61811	tRNA
NC_014334.1	Lpz_89_inter	911224	911334	+	111	344	--
NC_014334.1	Lpz_90_anti	979490	979770	+	281	96	--
NC_014334.1	Lpz_91_inter	994291	994392	-	102	33566	tmRNA
NC_014334.1	Lpz_92_inter	1032229	1032322	+	94	65378	tRNA
NC_014334.1	Lpz_93_anti	1035270	1035485	+	216	129	--
NC_014334.1	Lpz_94_inter	1037454	1037589	+	136	2052	--
NC_014334.1	Lpz_95_inter	1071438	1071683	+	246	1666	--
NC_014334.1	Lpz_96_inter	1089710	1089856	-	147	806	--
NC_014334.1	Lpz_97_inter	1096013	1096203	+	191	12756	tRNA
NC_014334.1	Lpz_98_inter	1096621	1096826	+	206	3043	--
NC_014334.1	Lpz_99_anti	1099498	1099653	+	156	126	--
NC_014334.1	Lpz_100_inter	1101443	1101548	+	106	60713	tRNA
NC_014334.1	Lpz_101_inter	1110928	1111052	-	125	5858	--
NC_014334.1	Lpz_102_anti	1119868	1120058	-	191	722	--
NC_014334.1	Lpz_103_inter	1130812	1131138	+	327	742	--
NC_014334.1	Lpz_104_inter	1145579	1145895	-	317	655	--
NC_014334.1	Lpz_105_anti	1145989	1146149	+	161	650	--
NC_014334.1	Lpz_106_inter	1159011	1159306	+	296	821	--
NC_014334.1	Lpz_107_inter	1159507	1159705	+	199	864	--
NC_014334.1	Lpz_108_inter	1159725	1159968	+	244	1547	--
NC_014334.1	Lpz_109_inter	1185216	1185576	+	361	791	tRNA
NC_014334.1	Lpz_110_inter	1185601	1185795	+	195	775	--
NC_014334.1	Lpz_111_anti	1235709	1235939	+	231	1415	--
NC_014334.1	Lpz_112_inter	1253028	1253211	-	184	1353	--
NC_014334.1	Lpz_113_inter	1255486	1255666	-	181	1021	ykoK
NC_014334.1	Lpz_114_inter	1360469	1360827	+	359	1287	--
NC_014334.1	Lpz_115_inter	1389685	1389973	-	289	1158	T-box
NC_014334.1	Lpz_116_inter	1436253	1436663	-	411	65147	RNaseP_bact_b
NC_014334.1	Lpz_117_anti	1436275	1436669	+	395	825	RNaseP_bact_b
NC_014334.1	Lpz_118_inter	1440718	1440758	-	41	136	--
NC_014334.1	Lpz_119_inter	1459634	1459744	-	111	138	--
NC_014334.1	Lpz_120_inter	1471751	1471942	-	192	5633	--
NC_014334.1	Lpz_121_inter	1485188	1485383	-	196	4393	--
NC_014334.1	Lpz_122_inter	1501770	1501919	+	150	59475	tRNA
NC_014334.1	Lpz_123_anti	1504724	1504904	+	181	289	--
NC_014334.1	Lpz_124_inter	1506399	1506609	-	211	1281	--
NC_014334.1	Lpz_125_inter	1538837	1538902	+	66	140	--
NC_014334.1	Lpz_126_anti	1589085	1589226	+	142	569	--
NC_014334.1	Lpz_127_inter	1601477	1601564	-	88	13090	tRNA
NC_014334.1	Lpz_128_anti	1666818	1667173	-	356	629	--
NC_014334.1	Lpz_129_inter	1680468	1680633	-	166	57747	tRNA
NC_014334.1	Lpz_130_inter	1708513	1708653	-	141	998	TPP
NC_014334.1	Lpz_131_anti	1726047	1726249	-	203	544	--
NC_014334.1	Lpz_132_anti	1740677	1740787	-	111	113	--
NC_014334.1	Lpz_133_inter	1743387	1743501	+	115	65340	tRNA
NC_014334.1	Lpz_134_anti	1743521	1743733	-	213	1008	--
NC_014334.1	Lpz_135_inter	1761705	1761801	-	97	45019	tRNA
NC_014334.1	Lpz_136_inter	1779599	1779683	-	85	62693	tRNA
NC_014334.1	Lpz_137_inter	1781955	1782033	-	79	65511	tRNA
NC_014334.1	Lpz_138_inter	1782048	1782166	-	119	64333	5S_rRNA
NC_014334.1	Lpz_139_inter	1782190	1782387	-	198	24697	5S_rRNA
NC_014334.1	Lpz_140_anti	1818271	1818456	-	186	304	--
NC_014334.1	Lpz_141_inter	1840385	1840551	-	167	14024	--
NC_014334.1	Lpz_142_inter	1855826	1856291	-	466	102	--
NC_014334.1	Lpz_143_anti	1856864	1857185	-	322	574	--
NC_014334.1	Lpz_144_inter	1897255	1897375	+	121	91	--
NC_014334.1	Lpz_145_anti	1906608	1906952	-	345	5072	--
NC_014334.1	Lpz_146_inter	1925697	1925882	-	186	1917	T-box
NC_014334.1	Lpz_147_inter	1946395	1946555	-	161	480	--
NC_014334.1	Lpz_148_anti	1956423	1956703	-	281	620	--
NC_014334.1	Lpz_149_anti	1961688	1961818	-	131	1354	--
NC_014334.1	Lpz_150_anti	1961929	1962074	-	146	798	--
NC_014334.1	Lpz_151_anti	1972101	1972271	+	171	719	--
NC_014334.1	Lpz_152_inter	1987258	1987458	-	201	6401	--
NC_014334.1	Lpz_153_inter	2005086	2005496	+	411	1221	--
NC_014334.1	Lpz_154_inter	2026779	2026901	+	123	987	--
NC_014334.1	Lpz_156_inter	2047148	2047312	-	165	15593	--
NC_014334.1	Lpz_157_inter	2060634	2060681	+	48	446	--
NC_014334.1	Lpz_158_inter	2092413	2092836	-	424	35004	--
NC_014334.1	Lpz_159_anti	2095013	2095123	-	111	285	--
NC_014334.1	Lpz_160_inter	2126066	2126331	-	266	778	--
NC_014334.1	Lpz_161_inter	2126357	2126397	-	41	1623	--
NC_014334.1	Lpz_162_inter	2126928	2127078	-	151	960	--
NC_014334.1	Lpz_163_inter	2129123	2129238	+	116	1232	--
NC_014334.1	Lpz_164_anti	2145486	2145878	-	393	792	--
NC_014334.1	Lpz_165_inter	2156872	2156957	-	86	65341	tRNA
NC_014334.1	Lpz_166_inter	2174477	2174722	-	246	878	--
NC_014334.1	Lpz_167_inter	2198139	2198229	-	91	65115	Bacteria_small_SRP
NC_014334.1	Lpz_168_inter	2240221	2240311	+	91	2737	--
NC_014334.1	Lpz_169_anti	2243030	2243395	-	366	134	--
NC_014334.1	Lpz_170_anti	2306204	2306634	-	431	139	--
NC_014334.1	Lpz_171_inter	2317029	2317340	-	312	5297	--
NC_014334.1	Lpz_172_inter	2317454	2317686	-	233	775	--
NC_014334.1	Lpz_173_inter	2317705	2318122	-	418	616	--
NC_014334.1	Lpz_174_anti	2330531	2330881	-	351	598	--
NC_014334.1	Lpz_175_anti	2338959	2339072	-	114	829	--
NC_014334.1	Lpz_176_anti	2354610	2354655	-	46	143	--
NC_014334.1	Lpz_177_anti	2363132	2363244	+	113	715	--
NC_014334.1	Lpz_178_anti	2394589	2394654	+	66	893	--
NC_014334.1	Lpz_179_anti	2394855	2395040	+	186	621	--
NC_014334.1	Lpz_180_inter	2395944	2396074	-	131	64997	--
NC_014334.1	Lpz_181_anti	2403388	2403565	+	178	1384	--
NC_014334.1	Lpz_182_anti	2406734	2406909	-	176	565	--
NC_014334.1	Lpz_183_inter	2433504	2433671	-	168	65441	tRNA
NC_014334.1	Lpz_184_inter	2433710	2433900	-	191	64429	tRNA
NC_014334.1	Lpz_185_inter	2433916	2434132	-	217	65095	tRNA
NC_014334.1	Lpz_186_inter	2434438	2434568	-	131	13588	5S_rRNA
NC_014334.1	Lpz_187_inter	2440562	2440897	-	336	486	--
NC_014334.1	Lpz_188_inter	2441211	2441466	-	256	13596	--
NC_014334.1	Lpz_189_inter	2449779	2449907	-	129	3086	--
NC_014334.1	Lpz_190_anti	2485327	2485814	-	488	373	--
NC_014334.1	Lpz_191_anti	2521027	2521122	-	96	1085	--
NC_014334.1	Lpz_192_anti	2521307	2521638	+	332	1213	--
NC_014334.1	Lpz_193_anti	2522350	2522750	-	401	1328	--
NC_014334.1	Lpz_194_inter	2536966	2537142	-	177	4627	--
NC_014334.1	Lpz_195_inter	2549602	2549707	-	106	65532	tRNA
NC_014334.1	Lpz_196_inter	2556992	2557097	+	106	406	--
NC_014334.1	Lpz_197_anti	2571933	2572424	+	492	584	rli28d
NC_014334.1	Lpz_198_inter	2573004	2573139	+	136	868	--
NC_014334.1	Lpz_199_anti	2597790	2598065	+	276	721	--
NC_014334.1	Lpz_200_anti	2599669	2600009	+	341	5763	rli28e
NC_014334.1	Lpz_201_inter	2638985	2639345	+	361	1095	--
NC_014334.1	Lpz_202_inter	2664530	2664635	-	106	114	--
NC_014334.1	Lpz_203_inter	2745481	2745794	-	314	403	T-box
NC_014334.1	Lpz_204_inter	2781337	2781417	-	81	3715	--
NC_014334.1	Lpz_205_inter	2789240	2789357	-	118	1285	--
NC_014334.1	Lpz_206_anti	2818907	2819047	-	141	84	--
NC_014334.1	Lpz_207_inter	2827673	2827755	-	83	62713	tRNA
NC_014334.1	Lpz_208_inter	2861408	2861848	+	441	4828	--

## Sheet: Supplementary Table 5
ncRNA	Lpz_A0	Lpz_A14	Lpz_A28	Lpz_B0	Lpz_B14	Lpz_B28	Lpz_C0	Lpz_C14	Lpz_C28	Lpz_D0	Lpz_D14	Lpz_D28	Lpz_E0	Lpz_E14	Lpz_E28	Lpz_F0	Lpz_F14	Lpz_F28	Lag1	Lag2	Log1	Log2	Stationary1	Stationary2	Death1	Death2	Tablets1	Tablets2	Tablets3	Annot
Lpz_1_anti	0	963.1	590.82	244.67	605.67	1304.21	0	1496.95	1023.12	0	788.44	1705.6	0	0	1007.75	117.88	301.17	282.79	218.68	233.07	703.61	713.63	316.72	321.95	224.75	179.59	361.51	107.32	72.2	--
Lpz_2_anti	33.93	131.91	291.31	217.83	98.46	43.54	43.68	248.94	125.43	130.94	131.61	28.47	0	35.82	189.99	146.92	40.22	106.63	1059.09	1266.93	1452.17	1462.25	268.85	293.82	197.07	294.64	868.01	587.58	545.81	--
Lpz_3_anti	0	490.1	0	0	248.87	154.07	0	80.08	142.66	0	46.57	75.56	0	0	168.07	37.13	71.16	31.44	61.16	70.34	58.47	61.31	66.08	68.98	80.15	60.61	33.83	14.79	16.54	--
Lpz_4_anti	0	518.78	745.89	214.17	285.25	588.64	107.36	2809.12	462.46	160.92	1730.74	559.85	0	264.11	505.91	154.77	148.29	65.52	1085.95	1213.13	4442.85	4808.99	1061.95	1085.89	520.59	783.17	777.77	346.39	303.08	--
Lpz_5_inter	0	255.74	0	0	118.57	36.7	0	12.72	0	0	0	0	0	60.38	26.69	70.77	67.8	0	15.39	17.2	50.62	38.74	96.98	102.71	101.2	86.64	8.06	8.05	2.96	rli28a
Lpz_6_anti	333.72	1358.93	50.27	315.74	677.22	360.65	45.22	66.39	69.57	67.78	20.44	51.59	78.33	74.16	49.18	54.33	312.31	46	60.47	65.8	70.89	75.66	35.16	28.84	34.01	31.92	17.82	16.07	16.34	--
Lpz_7_inter	40.17	374.78	344.87	154.72	183.17	206.18	0	732.27	116.67	0	560.9	219.08	44.78	0	356.11	0	47.61	52.6	88.78	106.51	495.05	515.48	301.95	301.67	412.96	421.8	67.9	19.79	15.22	RatA
Lpz_8_anti	104.65	89.51	3796.16	107.49	121.48	1880.11	53.89	2857.11	2525.64	40.38	2768.42	2774.86	93.33	552.33	2500.19	51.79	893.12	1436.07	455.72	514.99	481.4	504.21	1294.82	1323.7	1474.15	1487.8	10127.4	4965.3	5392.02	rli28b
Lpz_9_inter	0	347.86	1111.89	0	156.19	604.32	242.49	827.12	261.13	726.92	1205.6	414.91	210	198.84	857	378.71	279.1	98.66	114.72	124.88	809.15	817.66	567.48	572.08	789.12	703.75	34.5	24.86	25.95	RatA
Lpz_10_inter	0	162.28	2181.47	23.3	383.72	1583.68	0	3760.52	1883.31	0	3005.94	2109.15	0	363.99	1380.37	67.36	322.68	437.26	208.76	222.16	186.47	191.81	396.47	394.76	288.36	307.86	3771.55	4336.12	4509.81	rli28c
Lpz_11_inter	47.92	102.46	312.85	123.05	94.36	445.82	0	697.81	806.62	208.03	190.52	608.16	53.42	63.23	430.43	155.62	28.4	360.78	316.35	358.3	819.6	828.28	512.13	527.55	310.31	353.21	337.52	154.33	145.67	--
Lpz_13_inter	0	20.04	276.54	0	0	66.13	0	229.15	149.69	0	219.89	129.73	0	0	264.52	31.88	183.26	94.47	585.82	657.06	1040.99	1159.12	823.67	878.8	323.41	395.48	165.53	139.67	72.78	--
Lpz_14_inter	0	39.57	0	87.13	0	0	0	15.09	0	0	0	14.24	0	0	0	0	0	0	12.96	11.51	40.61	45.95	47.14	48.04	97.4	47.96	3.82	0	1.17	--
Lpz_15_anti	23.44	118.49	377.43	30.1	77.76	210.6	0	458.7	201.2	0	436.52	245.91	26.14	74.24	224.27	65.26	27.79	264.01	51.19	53.68	58.43	52.32	172.94	164.54	101.74	106.53	88.51	108.93	65.42	--
Lpz_16_inter	0	128.16	16.85	0	68.33	120.86	0	104.7	37.3	0	109.6	39.52	52.5	0	0	0	0	0	114.92	123.42	104.03	126.52	40.2	41.55	22.01	47.55	177.79	58.01	63.26	--
Lpz_17_inter	0	60.11	276.54	0	42.73	66.13	0	57.29	13.61	0	139.93	86.49	0	0	72.14	31.88	0	53.98	139.94	143.01	130.25	129.3	104.06	89.89	196.11	176.92	26.14	14.51	17.75	--
Lpz_18_inter	93.86	65.68	60.44	0	19.46	48.18	0	20.87	54.52	0	72.82	78.76	0	79.26	105.11	116.13	111.26	63.91	384.68	441.93	320.87	349.28	488.23	487.68	418.58	447.33	185.11	260.99	312.32	T-box
Lpz_19_anti	48.77	63.21	46.53	0	37.07	41.73	125.58	25.3	12.88	219.59	12.61	13.64	90.63	17.16	0	0	115.63	8.52	73.4	73.19	70.17	72.92	116.86	116.1	131.33	128.05	69.63	109.3	80.64	--
Lpz_20_inter	0	80.99	165.61	0	62.38	0	0	92.63	30.56	0	80.81	87.4	25.81	0	108.01	42.96	27.44	30.31	275.58	282.99	289.7	292.94	213.8	209	168.44	154.26	747.37	337.3	405.84	Lysine
Lpz_21_inter	35.02	54.46	100.22	89.92	21.78	0	45.08	46.71	18.49	0	54.33	29.38	78.08	0	163.4	0	41.51	64.19	198.38	191.11	165.63	164.05	229.85	253.66	381.06	438.44	151.94	88.74	72.37	--
Lpz_22_inter	0	110.61	81.43	0	58.98	0	73.25	25.3	0	0	0	0	0	0	0	0	269.8	29.8	197.77	206.16	84.77	96.02	72.36	74.73	83.58	103.42	38.48	34.05	43.12	--
Lpz_23_inter	0	34.14	94.26	45.11	14.56	90.16	22.61	54.67	60.29	0	122.64	7.37	0	37.08	65.57	0	0	124.2	112.28	111.3	77.83	75.66	100.71	105.25	111.4	145.43	88.09	86.56	53.24	--
Lpz_24_anti	0	193.07	473.75	0	497.55	1911.85	0	2189.79	633.8	0	931.05	1944.64	0	87.37	1197.27	1024.01	392.43	260.11	3795.75	4311.71	13251.8	13628.5	10193.1	10377.5	3243.56	3777.52	2905.63	626.36	821.1	--
Lpz_25_anti	20.16	31.35	100.96	25.88	16.71	129.34	77.85	71.7	85.16	194.47	23.46	42.29	22.47	0	47.03	62.35	143.36	121.42	74.61	64.95	56.08	53.71	166.37	164.22	184.37	142.48	149.93	151.13	97.21	--
Lpz_26_anti	19.44	0	55.64	24.96	0	24.95	100.1	30.25	0	37.51	82.95	24.47	0	0	27.21	12.03	46.09	15.27	51.19	50.35	35.64	37.12	40.4	36.3	66.19	58.89	64.63	75.95	91.07	--
Lpz_27_inter	0	86.33	119.16	85.54	82.85	0	0	59.24	134.86	0	129.2	167.7	0	93.76	196.88	41.21	0	29.08	418	465.25	311.43	322.95	421.45	437.91	383.97	412.57	221.48	93.01	127.74	--
Lpz_28_inter	0	78.66	316.66	64.94	47.18	162.27	0	106.83	327.22	0	264.87	435.04	0	53.39	306.83	93.87	149.89	158.95	1078.46	1179.44	566.08	571.63	561.43	568.27	607.82	648.62	892.11	534.99	532.28	--
Lpz_29_inter	0	0	55.31	0	0	0	0	0	13.61	0	0	0	0	0	0	0	0	0	7.62	6.36	5.25	8.01	15.78	13.75	61.93	83.26	775.36	284.79	317.76	SSU_rRNA_bacteria
Lpz_30_inter	41.7	113.48	0	0	155.59	1872.93	107.36	27.81	715.71	0	258.8	87.48	0	88.04	58.37	25.8	148.29	21.84	0.86	0.64	0.27	0.93	2.21	4.28	2.78	0	578.04	607.65	304.52	--
Lpz_31_inter	0	490.1	0	1310.31	584.84	1463.65	540.95	66.73	538.93	231.66	419.13	1939.3	66.92	633.66	112.04	334.21	355.78	0	2.22	4.63	0.38	1.33	0.71	0	4.01	12.12	2959.8	1236.06	1114.54	Intron_gpI
Lpz_32_inter	0	0	0	0	0	0	0	0	0	0	0	0	0	0	0	0	0	0	59.85	68.28	21.93	26.22	2.9	2.02	0	0	446.48	169.76	162.74	5S_rRNA
Lpz_33_anti	0	154.71	349.43	46.45	74.99	278.55	93.14	361.94	525.39	139.61	547.28	379.45	40.33	190.94	472.67	223.79	814.75	37.9	841.2	922.5	942.18	978.35	2018.08	1952.43	1490.17	1512.29	2270.93	855.69	965.77	--
Lpz_34_inter	83.4	113.48	14.92	0	34.58	0	0	74.17	11.01	0	16.18	34.99	0	0	0	51.59	0	0	33.06	36.64	82.03	82.4	58.67	53.05	19.49	16.84	35.25	14.68	22.98	--
Lpz_35_inter	0	30.12	97.02	149.23	72.28	99.43	0	17.23	51.15	0	30.06	146.29	0	0	126.55	23.97	45.92	10.15	166.17	182.77	200.76	221.07	32.16	32.6	18.11	7.82	45.85	46.36	36.03	TPP
Lpz_36_inter	0	56.45	493.43	69.91	18.81	279.47	0	221.92	330.66	35.02	260.47	525.38	0	0	973.88	224.53	150.58	641.63	319.85	305.54	143.84	138.62	233.87	256.22	352.58	348.18	165.67	265.1	274.44	--
Lpz_37_inter	0	46.85	86.22	51.57	41.63	0	0	62.51	31.82	77.5	140.22	50.56	0	0	74.97	49.69	95.22	10.52	133.33	135	346.74	320.17	158.19	174.74	150.17	186.57	99.59	46.66	56.73	--
Lpz_38_inter	260.12	168.55	186.12	0	98.86	0	111.62	77.11	103.03	0	33.63	381.98	145	91.53	182.07	53.64	102.78	68.12	233.86	258	111.78	142.47	221.28	217.08	298.12	271.41	109.94	54.94	62.72	T-box
Lpz_39_anti	48.99	142.85	135.83	78.63	17.77	78.59	15.77	95.31	29.11	0	76.02	61.67	13.65	0	51.44	30.31	14.52	35.28	133.29	147.48	117.51	118.84	159.78	155.33	174.99	192.93	123.54	89.24	93.66	--
Lpz_40_anti	0	126.58	271.78	92.9	37.49	185.7	93.14	64.34	458.52	0	224.52	227.67	80.66	0	303.86	22.38	0	85.27	222.19	256	139.57	143.78	185.28	168.52	164.23	153.42	73.39	39.47	44.86	--
Lpz_41_inter	0	68.83	63.33	0	36.7	32.45	32.56	101.21	40.07	0	9.81	0	0	0	82.61	0	0	19.87	80	83.83	83.08	93.21	127.14	135.45	84.42	71.5	294.99	209.19	200.37	--
Lpz_42_inter	0	78.66	844.42	259.78	824.8	1730.89	0	3013.77	872.58	260.26	967.91	1244.98	0	427.13	1384.65	292.03	559.58	635.82	1365.91	1564.79	2882.56	2910.95	4386.2	4530.96	2413.28	2315.29	893.06	272.99	267.15	tRNA
Lpz_43_inter	0	80.14	129.05	66.17	106.83	0	0	103.12	108.86	99.44	79.96	108.11	344.72	217.6	168.33	31.88	0	26.99	187.16	197.04	136.81	145.32	159.27	180.84	123.86	104.07	281.68	152.37	110.06	T-box
Lpz_44_inter	139.35	162.53	49.85	35.79	86.66	0	71.76	80.55	117.75	0	216.22	152.01	0	0	130.05	120.69	165.18	7.3	375.67	437.85	264.01	246.91	175.56	178.44	191.65	275.79	168.04	87.31	92.16	T-box
Lpz_45_anti	13.62	63.55	160.82	69.97	56.48	157.33	17.54	193.84	125.9	105.14	147.96	171.46	30.37	71.9	158.92	42.14	129.18	128.43	266.79	298.23	146.65	147.6	153.49	163.81	131.87	143.05	389.19	317.42	358.51	T-box
Lpz_46_inter	37.41	101.82	80.31	144.12	62.05	0	0	207.96	69.16	0	116.11	31.4	83.42	0	192.05	23.15	0	9.8	106.22	123.44	282.97	282.45	173.79	172.75	84.93	15.11	149.69	51.36	33.51	--
Lpz_47_inter	0	61.86	85.38	0	27.48	34.03	34.14	88.43	21.01	51.17	41.14	133.51	0	27.99	37.12	16.4	0	62.5	122.67	127.14	48.79	52.4	138.78	154	143.4	144.59	106.09	84.94	65.77	--
Lpz_48_anti	0	79.48	158.45	0	51.79	102.02	14.62	101	101.96	0	70.48	95.3	0	11.99	105.99	0	0	80.3	87.25	81.59	73.02	76.91	137.19	131.21	144.06	135.32	79.99	75.95	65.33	--
Lpz_49_inter	0	89.99	41.4	29.72	28.79	0	148.99	61.75	6.11	312.64	44.89	0	0	24.43	0	0	27.44	30.31	14.45	12.13	9.14	8.74	29.84	26.6	74.17	102.84	39.13	39.11	27.11	--
Lpz_50_anti	92.06	125.28	27.45	19.7	60.43	0	19.75	17.06	20.26	118.43	35.71	19.31	34.21	80.99	35.8	37.97	109.13	20.09	239.93	243.66	130.8	132.53	178.68	176.33	326.79	300.58	88.2	136.11	94.61	--
Lpz_51_inter	0	77.83	10.23	0	17.79	0	0	0	22.66	0	77.66	36	0	0	40.04	0	67.8	22.47	125.49	129.19	95.59	113.67	88.39	78.06	267.31	311.89	33.84	46.31	51.23	--
Lpz_52_anti	0	84.61	373.72	0	45.11	167.57	0	120.97	126.43	0	236.38	210.01	0	22.97	203.11	26.93	103.19	267.88	49.35	47.98	37.69	36.24	130.17	105.85	271.7	329.63	42.92	37.54	30.74	--
Lpz_53_inter	80.33	124.93	1264.51	0	41.63	1546.35	51.71	10421.5	1134.85	155.01	2648.68	977.43	268.68	551.19	637.25	521.8	238.06	115.71	505.6	583.95	1902.97	2011.98	1956.68	2053.2	1440	1200.51	4612.76	1348.76	1494.29	--
Lpz_54_inter	0	30.2	27.79	33.24	118.06	99.67	0	109.36	68.36	0	60.25	32.59	0	27.33	48.32	32.03	30.69	13.56	408	458.21	313.15	325.35	773.47	805.93	482.23	465.32	138.59	70.17	69.56	--
Lpz_55_anti	0	95.3	0	44.96	94.36	0	0	0	36.99	67.57	27.17	14.69	0	0	16.34	21.66	0	0	102.43	87.46	27.64	32.65	37.52	38.8	46.76	49.5	3.95	4.93	0	--
Lpz_56_inter	13097.5	2570.23	27437	28255.3	65058.4	34174.3	19418.7	39305.7	20358	27788.3	25728.3	59706.5	24048.7	11467.1	61741.3	28819.6	5408.21	6096.25	17163.7	20001.8	41332.2	44365.8	29119.7	30951.7	21425.8	22690.2	6674.08	2605.57	2371.36	tRNA
Lpz_57_anti	0	146.65	24.99	35.88	63.71	35.86	0	34.17	22.13	134.79	59.61	5.86	0	14.75	6.52	34.57	82.8	21.95	149.69	150.99	71.95	71.04	85.12	79.99	58.76	59.25	44.87	48.68	30.8	--
Lpz_58_inter	0	41.64	421.5	0	66.61	0	137.89	523.9	113.13	0	207.74	134.82	0	0	249.9	0	0	84.15	627.06	544.94	375.04	397.16	411.12	373.66	293.19	259.57	84.5	94.25	88.55	--
Lpz_59_anti	44.41	51.8	119.16	28.51	32.22	170.98	0	232.04	164.18	85.69	198.11	288.82	0	117.2	217.6	27.47	210.57	98.86	517.35	541.6	410.81	433.88	474.27	502.16	386.93	349.79	1556.61	655.77	759.56	--
Lpz_60_inter	32.91	89.56	3461.12	0	122.78	3378.37	0	8260.08	2858.79	0	3765.59	3575.91	0	173.68	4499.17	122.14	585.1	1154.81	2259.88	2564.09	1194.75	1296.92	1580.78	1645.68	1072.11	1076.59	2219.64	1045.94	1123.35	--
Lpz_61_inter	0	56.38	69.18	62.07	45.09	93.05	31.12	69.86	63.82	0	65.63	91.27	0	25.51	67.67	0	28.65	31.65	293.73	248.18	95.56	105.19	247.87	243.04	261.42	268.47	382.73	239.07	239.79	--
Lpz_62_inter	0	141.26	35.86	64.35	93.5	112.55	80.65	30.64	76.09	48.35	53.46	94.62	0	39.68	46.77	116.26	103.96	52.5	418.83	378.02	129.05	126.02	303.44	299.53	259.3	245.43	322.65	250.93	184.29	--
Lpz_63_inter	0	0	8.28	59.44	9.6	0	0	5.15	12.22	0	17.96	9.71	0	0	0	28.64	0	6.06	46.5	59.24	88.56	100.22	29.43	24.22	58.72	70.12	138.26	149.1	117.21	--
Lpz_64_inter	0	11.42	21.01	339.39	103.49	188.44	37.81	13.06	77.55	0	56.96	12.32	0	0	27.41	0	0	0	0.24	0.45	0.19	0.65	0.69	0.6	1.96	0	1143.56	1120.58	633.3	SSU_rRNA_archaea
Lpz_65_inter	0	0	38.32	0	0	0	137.89	23.81	0	0	0	89.88	0	0	0	0	0	0	123.21	146.97	50.46	73.72	13.24	15.39	28.6	64.89	54.32	30.16	33.21	SSU_rRNA_bacteria
Lpz_66_inter	0	0	0	0	0	0	0	0	0	0	0	30.36	0	0	0	0	0	0	54.84	61.91	20.04	28.11	5.96	4.45	7.25	7.31	75.43	36.93	22.43	5S_rRNA
Lpz_67_inter	674.38	12034.6	147991	4329.63	109222	159329	1041.82	281750	111459	2992.95	139353	292316	1954.82	49903.5	294994	132834	28138.8	28735.4	332651	383342	1.0184e+06	1.07239e+06	739502	767300	455538	487860	63513.4	24383.5	27131.2	tRNA
Lpz_68_inter	175692	45495.8	105077	90706.9	217699	430270	347749	282345	101700	140595	117470	175672	163023	115120	207425	367840	122924	65567.6	176922	192457	710315	702728	258417	253394	147492	162768	73285.5	23400.3	26888.7	tRNA
Lpz_69_inter	0	0	0	0	0	0	0	0	0	0	0	0	0	0	0	0	0	0	0	0	0	0	0	0	0	0	0	0	0	tRNA
Lpz_70_inter	73552.9	62255.8	32949.3	50647.6	101753	37659	70568.3	45332	9912.52	52702	33705.9	15856.7	162873	68659.4	61798.9	57329.3	30493.4	4424.84	24779.3	27534.4	74647.4	76688.8	9028.56	9868.51	5156.6	7055.15	4173.46	1842.28	2082.99	tRNA
Lpz_71_inter	4647.64	1701.35	2245.75	1666.31	3572.21	3059.66	2564.26	4985.5	2016.22	4425.81	4214.47	2722.42	1547.74	1784.05	2267.36	9727	2718.84	300.34	4418.59	4903.26	5148.02	5435.91	1547.32	1644.31	1555.49	1797.98	3197.24	1518.03	1687.29	tRNA
Lpz_72_inter	8891.31	4155.58	4077.67	2611.27	3862.72	6130.06	2557.2	8816.98	1492.39	6159.98	7751.1	4395.28	1370.91	2021.95	3917.32	6582.95	4344.79	681.23	6491.75	7473.18	11614.3	12102.2	6837.14	7021.88	4343.17	4551.17	4571.98	2455.48	2887.71	tRNA
Lpz_73_inter	1955.7	6240.18	98314.9	9265.41	45391.7	90093	8160.94	380199	62006.7	9759.64	113350	143003	5789.28	41076.1	172106	34877.2	19985	8565.86	137555	155542	601972	614554	219085	225619	100241	117127	24272.1	7949.81	9473.51	tRNA
Lpz_74_inter	90777.3	23896.3	15798	28163.1	41335	45860.1	45951.5	54708.3	15712.6	91323.4	36749.9	44228.3	44117.8	461085	75380.9	94515.7	49033.1	12984.5	14657.5	15802.1	50400.7	49471.3	20373.7	20330.8	8321.14	9819.05	8064.39	2530.42	2750.72	tRNA
Lpz_75_inter	1.38502e+06	1.05699e+06	234875	245490	190411	162474	340480	110419	34798.7	403171	166359	65199.7	519872	406645	110431	313319	58815.8	35451.7	23311.1	25158.4	102300	100834	39695.8	39352.1	10454.5	12594.5	16920.4	5111.35	5311.86	tRNA
Lpz_76_inter	0	22.84	73.55	0	48.7	0	0	65.3	38.78	0	11.39	86.25	0	0	0	18.17	69.63	0	108.47	114.55	82.08	79.56	141.6	133.79	117.64	106.76	71.16	45.48	81.94	--
Lpz_77_inter	25.29	29.5	45.24	0	20.97	0	0	50.6	46.75	0	9.81	21.22	0	0	11.8	15.64	119.91	52.98	236.58	234.72	126.87	115.11	99.3	88.74	67.54	86.82	31.35	35.61	35.72	--
Lpz_78_inter	0	0	215.54	51.57	24.98	0	0	125.02	159.09	0	77.9	84.26	0	0	112.46	49.69	47.61	42.08	557.91	531.32	430.35	411.14	346.41	361.84	300.34	348.8	228.6	123	116.22	--
Lpz_79_inter	212.65	87.84	223.48	34.13	77.14	170.56	0	103.42	259.71	51.29	123.73	122.68	29.64	98.21	179.86	148	409.62	149.67	1009.89	1003.24	860.77	816.56	614.76	610.4	847.4	864.28	190.98	258.24	193.21	--
Lpz_80_inter	0	0	0	0	0	0	0	0	12.99	0	0	41.3	0	0	0	0	0	0	5.05	5.31	3.45	2.19	11.3	14.14	19.71	9.94	671.1	311.8	328.87	SSU_rRNA_bacteria
Lpz_81_inter	0	0	0	0	0	0	0	34.37	0	0	0	0	0	0	0	0	0	0	240.72	311.45	83.33	98.4	14.26	14.81	41.29	52.04	827.63	244.88	326.63	5S_rRNA
Lpz_82_inter	4534.89	3245.75	25478.8	64449.4	41864.8	73870.8	31380	51077.9	26127	18594.9	35222.4	45708.2	4998.41	9519.86	40255.2	10297.1	9285.1	17369.5	45236.7	48578	32014.4	32819.1	37565.4	38022.3	43484.6	44688.8	9609.19	3504.51	3791.79	tRNA
Lpz_83_inter	5162.34	2310.46	4037.32	2158.15	11124.4	2850.27	10123.4	3883.74	1109.56	15868.5	2375.08	4080.08	12447.7	3611.87	7591.03	2153.81	1921.19	455.9	1038	1233.66	4036.33	4217.14	4017.28	3999.79	1795.42	1806.29	1075.68	378.21	334.98	tRNA
Lpz_84_anti	56.9	132.73	0	0	47.18	0	0	0	15.03	0	0	0	0	0	0	0	134.9	0	37.17	38.6	5.8	3.79	143.37	150.63	1132.07	919.31	0	4.01	0	--
Lpz_85_inter	31574.3	6884.72	8160.54	3468.46	9730.71	13018.8	25347.2	22194.7	5262.5	10192.9	7963.49	7102.36	30717.8	11976.2	14369.7	33606.8	2348.12	2562.48	9832.79	10590.2	32264.2	32175	6328.42	6521.38	4536.63	5624.95	5676.05	1455.81	1418.51	tRNA
Lpz_86_inter	0	50.57	62.04	0	35.95	0	0	9.64	91.58	0	67.27	54.57	96.67	0	60.69	0	51.39	11.35	151.22	147.72	43.33	52.94	74.01	65.84	86.83	70.04	112.38	123.61	116.49	--
Lpz_87_inter	0	0	20.36	73.06	11.8	146.04	0	164.46	105.18	0	176.58	119.37	0	60.07	159.31	0	0	44.71	501.91	528.12	1407.71	1451.68	657.23	673.75	440.67	425.18	202.01	94.14	70.56	23S-methyl
Lpz_88_inter	113.8	15552.1	80327.2	438.37	287946	207529	146.51	162630	88964.9	878.37	66371.4	197843	190.31	82830.7	119565	9574.53	127816	121391	36936.7	39198.3	99820.2	97283	78590.6	75407.9	42475.4	43310.9	112473	30391.7	30124.7	tRNA
Lpz_89_inter	0	19.13	35.21	0	0	63.15	63.35	32.82	12.99	94.96	0	20.65	54.87	51.95	68.89	121.77	116.67	64.44	89.97	98.63	96.5	115.83	123.13	122.2	111.71	109.32	24.96	31.18	44.08	--
Lpz_90_anti	0	60.46	6.95	74.88	44.33	0	0	0	20.53	0	7.54	40.78	0	0	18.14	0	92.17	0	22.28	20.98	11.26	8.63	36.05	32.31	109.02	90.3	41.63	45.85	34.15	--
Lpz_91_inter	0	189.25	13234.6	208.34	213.02	5760.79	0	10822.3	13981.6	0	14392	14023.7	0	1370.21	10700.8	535.33	8334.33	19121.7	7688.04	8369.28	2102.41	2111.16	6303.61	6087.68	8449.34	7918.79	17332.4	14696.8	13784.8	tmRNA
Lpz_92_inter	381.1	2963.39	52650.8	2202.07	33246.2	107842	1308.33	124119	43474.2	1593.32	49819.7	115234	1345.47	17097.8	99945.2	18310.8	4517.53	12825.4	71153.1	78602	173844	175244	116926	119063	73574.8	77632.4	21493.7	7632.93	7968.75	tRNA
Lpz_93_anti	50.58	176.98	0	129.89	62.91	0	0	0	0	146.39	9.81	10.61	56.39	26.7	0	46.93	89.93	13.25	15.9	14.04	4.99	6.18	26.8	19.72	102.99	66.39	1.43	0	1.74	--
Lpz_94_inter	0	140.54	215.54	0	91.59	51.54	0	178.6	63.64	0	311.61	16.85	0	84.8	93.71	0	95.22	31.56	342.24	336.25	71.6	64.21	45.4	41.21	53.63	89.23	142.59	227.62	233.83	--
Lpz_95_inter	0	34.53	206.55	28.51	59.84	0	0	49.37	193.5	0	77.52	121.12	0	0	207.24	41.21	105.29	261.69	167.77	175.63	74.22	71.49	174.12	167.24	260.92	264.58	484.25	525.24	585.93	--
Lpz_96_inter	0	60.25	41.58	0	24.09	198.87	0	34.45	81.84	0	90.17	130.04	0	0	90.39	71.9	0	60.88	91.84	94.37	67.58	73.12	249.05	272.69	106.05	54.77	111.34	98.18	50.71	--
Lpz_97_inter	486.19	544.84	1565.43	4700.48	1944.55	4220.75	7069.12	5144.15	1540.61	1048.52	2562.7	2003.91	2518.91	1479.32	2295.45	2211.55	1118.74	367.01	1949.51	2099.72	5667.06	5715.21	4771.18	5092.52	7309.15	7745.29	910.56	346.3	321.17	tRNA
Lpz_98_inter	0	123.47	22.72	163.12	39.5	81.51	0	211.83	50.32	0	147.83	159.9	0	134.1	59.28	275.05	0	0	150.57	164.52	1146	1150.84	3703.78	3649.69	759.07	859.45	57.27	15.65	19.69	--
Lpz_99_anti	0	0	37.58	0	50.81	179.75	90.16	23.36	64.72	0	67.91	161.61	0	110.89	32.68	21.66	0	137.56	13.95	13.5	12.93	17.1	63.49	74.01	105.2	113.15	7.89	28.35	20.51	--
Lpz_100_inter	51.53	921.63	10545.5	132.34	6687.25	23146.6	199.03	27544	7688.43	0	10055	17643.3	229.81	1903.97	22917.1	3474.89	1404.98	1929.94	21236.2	23976	72302.2	75281.9	27360.1	28463.3	13263.1	15756.6	2973.65	1471.1	1420.15	tRNA
Lpz_101_inter	0	38.27	158.45	63.19	40.81	0	0	54.71	90.96	0	190.9	82.59	0	51.95	160.75	60.89	175	141.77	1199.33	1154.02	476.53	457.84	349.1	330.23	476.4	496.92	307.82	382.82	384.81	--
Lpz_102_anti	171.6	66.71	40.93	73.45	35.57	0	257.73	0	7.55	220.74	55.47	0	127.54	0	13.35	0	0	7.49	112.33	110.23	49.16	41.91	6.06	7.63	1.91	0	8.06	0	1.97	--
Lpz_103_inter	17.56	75.12	43.99	135.32	14.56	180.32	22.61	109.34	74.21	33.89	88.57	103.17	78.33	37.08	40.98	0	20.82	73.6	95.54	105.88	90.8	93.6	133.91	135.89	111.4	113.51	137.58	111.29	99.83	--
Lpz_104_inter	0	107.62	79.23	142.18	30.6	94.73	71.27	49.24	112.08	71.22	57.27	170.34	41.15	38.96	103.34	22.83	1006.27	459.14	186.66	187.78	111.14	122.11	145.04	150.35	172.49	178.89	150.79	132.51	100.44	--
Lpz_105_anti	0	15.06	4490.58	0	32.12	49.72	0	60.29	0	74.75	3080.73	0	129.57	572.54	36.16	0	0	10.15	115.71	123.04	192.87	196.99	38.77	40.55	18.11	23.47	17.46	24.55	22.69	--
Lpz_106_inter	0	93.27	79.23	0	72.68	0	0	77.96	9.75	0	42.95	61.94	41.15	0	77.5	34.25	87.5	43.5	132.15	126.9	55.92	45.48	116.25	115.51	109.65	130.44	56.16	59.11	51.49	--
Lpz_107_inter	0	97.52	139.59	71.57	69.33	0	0	105.34	169.26	0	140.54	198.79	31.07	29.42	104.04	34.48	99.11	138.68	368.35	351.48	178.14	164.61	383.27	392.91	455.87	461.53	155.48	231.52	240.97	--
Lpz_108_inter	0	96.94	40.54	0	65.78	0	0	75.59	41.9	0	43.96	47.55	25.27	0	31.73	56.09	80.6	47.49	290.16	257.9	132.9	122.8	147.05	143.73	199.75	219.72	57.48	47.87	64.02	--
Lpz_109_inter	0	41.18	5.41	0	18.82	58.26	38.96	0	15.98	0	0	12.7	33.74	15.97	0	9.36	0	15.85	74.29	80.49	34.2	26.88	29.13	27.64	54.55	48.89	6.82	4.79	3.65	tRNA
Lpz_110_inter	63.89	12.42	22.86	0	13.24	0	0	7.1	25.31	0	0	13.4	0	0	29.81	19.76	37.87	8.37	125.33	136.42	84.4	79.44	74.66	77.35	113.03	90.32	5.4	5.62	3.3	--
Lpz_111_anti	23.65	45.97	8.46	30.36	63.73	0	0	15.77	0	45.63	0	9.92	52.73	0	0	0	28.03	18.58	200.62	182.29	48.33	53.56	69.75	58.72	58.41	57.31	59.96	50.77	57.02	--
Lpz_112_inter	30.18	70.4	53.98	0	18.77	0	77.7	120.78	183.29	0	163.9	75.97	0	127.43	56.33	0	107.32	102.75	316.92	283.36	159.86	185.62	177.14	167.22	128.95	121.9	270.4	320.82	320.2	--
Lpz_113_inter	0	58.67	10.8	0	62.56	0	0	0	0	0	23.41	0	0	31.86	28.17	0	0	0	138.99	150.29	9.41	9.38	3.91	4.34	10.07	24.38	0	2.12	2.08	ykoK
Lpz_114_inter	0	26.88	30.92	88.78	32.25	44.37	0	19.22	132.38	0	107.29	145.06	0	91.24	32.27	0	40.98	95.07	56.25	58.9	43.14	36.85	172.49	153.6	207.74	150.11	32.15	40.77	30.37	--
Lpz_115_inter	0	95.66	0	126.38	40.81	0	0	54.71	64.97	0	38.18	20.65	0	0	206.68	60.89	175	77.33	219.97	239	192.05	191.22	104.3	106.04	65.71	29.82	102.61	48.5	59.33	T-box
Lpz_116_inter	81.73	6657.27	396549	3585.71	5449.95	175480	122.76	231852	414381	262.85	283880	334600	227.81	27652.4	292552	30413.2	349286	511090	161056	174140	138589	140486	297259	306830	474517	461527	565487	737761	857608	RNaseP_bact_b
Lpz_117_anti	0	0	0	0	0	0	0	0	0	0	0	0	0	0	0	0	0	0	0	0	0	0	0	0	0	0	0	0	0	RNaseP_bact_b
Lpz_118_inter	0	103.6	0	0	55.24	0	0	0	0	0	103.36	0	0	0	0	164.84	0	0	16.42	12.32	82.28	103.54	98.83	92.96	62.26	53.81	30.03	9.38	0	--
Lpz_119_inter	0	38.27	70.42	0	71.41	0	0	21.88	12.99	0	19.09	61.94	0	0	45.93	0	58.33	51.55	274.56	261.76	60.78	48.08	118.78	123.21	134.71	139.14	194.12	147.24	144.09	--
Lpz_120_inter	28.6	77.83	1145.94	0	65.21	880.85	0	1055.54	664.58	0	1076.11	923.96	31.88	271.71	1588.13	442.31	271.21	381.99	1278.72	1451.55	1158.17	1254.81	1923.76	1983.72	1779.55	1744.28	1956.51	1257.35	1615.69	--
Lpz_121_inter	27.87	119.19	259.24	71.57	86.66	143.06	71.76	353.2	103.03	0	248.65	327.41	0	147.1	195.08	34.48	330.36	65.69	593.68	636.36	535.48	549.52	1213.31	1200.47	878.24	1086.28	273.27	138.32	143.05	--
Lpz_122_inter	4527.12	2516.51	13719.8	3074.63	6801.83	28808.7	3997.81	20571.7	10670	6714.09	11204.3	20171.8	6548.86	9518.37	17651.1	5554.92	3636.72	8936.27	15809.6	17597	29489.9	30430.4	12175.8	12743	11622.7	12558	12745	4160.29	5058.66	tRNA
Lpz_123_anti	30.18	222.94	32.39	0	93.84	38.73	38.85	0	15.94	116.47	46.83	0	0	0	0	0	0	55.33	69.19	80.03	49.95	52.27	53.3	49.55	64.48	97.52	25.51	32.93	25.99	--
Lpz_124_inter	103.55	211.37	64.83	166.21	10.73	132.89	66.66	17.27	13.67	0	0	54.31	0	0	48.32	128.12	92.06	6.78	184.22	180.41	92.46	98.87	23.47	27.09	44.94	78.42	13.13	14.58	23.19	--
Lpz_125_inter	0	96.53	0	0	0	0	0	0	21.86	0	32.11	104.18	0	174.74	0	0	0	0	23.12	22.97	13.17	18.38	65.78	66.24	143.67	66.86	0	0	0	--
Lpz_126_anti	0	64.85	223.77	0	60.51	0	0	213.23	22.02	160.92	161.75	192.45	0	88.04	272.41	25.8	49.43	54.6	91.82	101.58	61.85	67.59	72.66	85.57	114.14	92.63	63.44	36.69	28.73	--
Lpz_127_inter	10925	13656.3	11816.3	7095.56	15800.2	10596.7	7032.3	13839.7	4813.69	8456.84	7391.65	10873.2	26697	8783.57	23652.5	7465.78	10842.1	648.75	3587.06	4037.57	9763.2	10329.4	6073.38	6218.81	3065.97	3591.71	2824.06	956.91	929.91	tRNA
Lpz_128_anti	15.34	101.42	43.92	19.7	44.53	59.07	0	10.23	16.21	59.22	29.76	25.75	0	32.4	28.64	18.98	54.57	8.04	277.88	280.57	75.02	75.64	104.78	108	105.52	80.57	111.54	83.18	76.64	--
Lpz_129_inter	735.33	7011.13	26983.5	36194	180646	55496.8	30833.9	52690.8	17577.3	2567.53	26595.4	37507.8	117.12	14120.1	31258.2	23481.4	28183.4	7831.54	17071.4	18840.6	44598.2	45433	39396.7	39579.1	21708.6	22098.8	5998.53	2473.71	2636.78	tRNA
Lpz_130_inter	774.82	210.87	166.32	99.49	48.18	696.04	199.5	172.27	245.52	0	210.39	390.11	302.34	122.69	488.11	47.93	137.77	233.36	357.16	394.21	237.51	264.94	626.97	667.02	1008.73	1001.46	1672.27	1456.39	1806.96	TPP
Lpz_131_anti	27.18	105.66	77.78	34.9	140.84	0	0	66.47	107.64	52.44	10.54	11.4	30.3	143.44	63.41	0	96.64	142.35	43.66	48.6	27.86	28.36	106.87	124.37	221.36	296.37	39.82	67.92	56.17	--
Lpz_132_anti	0	133.93	0	126.38	102.01	0	0	0	0	0	0	20.65	0	0	0	0	0	25.78	61.06	59.18	22.24	20.76	67.5	61.6	174.13	149.08	8.32	6.93	6.78	--
Lpz_133_inter	230261	97807.8	126779	371426	133525	264553	788441	416782	197015	229705	207007	240339	549583	634814	369631	1.02665e+06	137028	157777	178299	189530	467891	462453	171080	171122	123260	132847	113821	31486.6	34136.6	tRNA
Lpz_134_anti	0	150.98	46.31	0	21.47	33.22	0	34.54	13.67	0	0	54.31	0	0	36.24	0	61.38	0	134.23	132.11	40.54	42.54	88.55	80.22	63.95	31.37	56.9	38.27	27.65	--
Lpz_135_inter	0	0	318.13	0	237	896.64	0	1991.22	268.36	0	665.25	826.15	0	67.05	889.19	196.47	225.88	116.44	775.03	897.02	3238.23	3308.66	2118.69	2081.63	474.95	461.79	454.57	192.28	196.92	tRNA
Lpz_136_inter	876.69	1599.37	25405.1	692.74	22255.5	22847.8	1302.28	64938.4	18128.3	1821.8	27389.3	36076.1	451.11	7190.1	43364.8	11556.2	5995.49	6340.5	52303.9	60044.4	199669	204180	68568.1	70530.2	33565.3	38965	20091.8	6174.22	6890.25	tRNA
Lpz_137_inter	0	111.78	1311.4	461.45	908.86	1383.58	370.12	2365.09	493.46	0	1254.64	1598.3	160.26	303.49	1844.68	755.88	255.6	112.94	1848.21	2171.94	5479.99	5813.91	4780.97	4770.05	2168.97	2104.73	2053.48	726.1	715.54	tRNA
Lpz_138_inter	0	73.23	50.54	0	0	181.3	0	10.47	0	0	127.87	59.27	52.5	0	0	0	0	0	192.88	249.02	111.82	115.02	4.16	5.8	3.14	0	45.11	13.26	19.47	5S_rRNA
Lpz_139_inter	0	86.94	11.43	82.04	26.49	81.99	0	63.92	84.35	0	49.57	120.63	0	0	74.53	39.52	0	25.1	2896.59	3086.03	1925.09	1977.51	302.4	350.06	300.71	451.59	4329.27	2495.1	2702.59	5S_rRNA
Lpz_140_anti	0	182.69	42.03	75.42	60.88	37.69	0	78.36	23.27	56.67	45.57	24.64	0	31	54.82	18.17	34.81	123.06	86.87	81.05	18.14	10.43	93.02	91.61	258.81	207.59	114.19	79.6	85.99	--
Lpz_141_inter	0	136.14	363.29	89.92	7.26	44.94	0	23.36	157.19	0	67.91	558.28	78.08	73.93	326.8	129.97	0	91.7	2230.82	2583.77	2195.58	2330.93	430.22	451.27	462.88	622.3	173.64	103.53	96.5	--
Lpz_142_inter	11.72	22.79	8.39	15.05	9.72	30.09	0	0	3.1	22.62	0	0	91.48	0	5.47	14.5	13.9	21.49	14.83	13.01	8.21	9.37	20.7	20.21	64.17	49.71	83.89	94.08	96.51	--
Lpz_143_anti	0	13.23	54.79	0	17.64	43.68	43.81	30.27	49.43	0	13.2	92.82	18.97	0	7.94	21.05	60.52	138.16	138.71	140.36	89.81	91.44	216.39	216.16	213.59	233.69	34.52	66.49	57.45	--
Lpz_144_inter	0	0	0	0	9.36	0	0	10.04	23.84	0	0	0	0	95.31	84.27	0	53.51	35.47	85.13	92.57	59.78	72.17	85.05	93.57	75.35	45.59	43.25	36.55	43.54	--
Lpz_145_anti	17.02	66.16	79.14	43.7	38.8	109.19	65.72	26.48	197.72	65.67	39.61	92.82	18.97	53.89	47.65	136.85	40.34	142.61	575.1	537.32	347.11	313.99	210.38	206.04	253.35	240.57	100.69	95.84	51.59	--
Lpz_146_inter	0	148.43	73.55	0	48.7	150.76	37.81	0	62.04	0	91.14	36.97	32.74	0	27.41	90.84	0	15.38	258.2	243.6	87.31	90.64	288.04	298.32	562.73	563.45	94.33	44.45	62.72	T-box
Lpz_147_inter	33.93	39.57	473.39	0	70.33	261.25	43.68	264.02	1334.92	0	552.77	1010.71	37.83	107.45	474.97	230.88	482.62	2203.64	288.96	314.9	114.7	108.48	1395.38	1442.65	3753.4	3343.77	305.91	523.09	516.59	--
Lpz_148_anti	0	15.12	6.95	0	4.03	49.89	25.03	0	25.67	37.51	0	32.62	43.35	0	0	48.1	0	15.27	22.04	19.78	35.89	44.03	18.43	19.95	20.77	7.85	39.44	40.37	37.5	--
Lpz_149_anti	0	0	0	0	0	0	0	0	0	0	0	0	0	0	0	0	0	0	2.06	2.57	0	0	0	0	2.78	0	4.7	0	0	--
Lpz_150_anti	0	0	0	0	0	0	0	0	0	0	0	0	0	0	0	0	0	9.8	0	0	0	0	0	0	0	0	0	0	0	--
Lpz_151_anti	63.89	62.1	11.43	0	26.49	0	41.12	0	0	0	0	0	35.61	67.44	0	158.09	0	0	126.38	144.3	24.4	26.95	4.33	3.93	8.53	0	3.6	3.37	5.5	--
Lpz_152_inter	0	102.76	1554.98	113.13	54.79	1319.11	0	1299.39	1108.97	0	1401.23	1577.22	0	31	1096.35	218.02	382.94	1676.71	1093.87	1120.64	605.4	585.58	1588.71	1591.67	2243.06	2176.68	1022.75	913.83	986.37	--
Lpz_153_inter	0	113.68	47.55	34.13	55.1	51.17	17.11	38.41	45.62	0	25.78	44.61	14.82	28.06	74.42	32.89	0	31.33	95.45	91.19	28.26	32.46	39.59	41.73	29.28	26.84	57.67	53.33	57.69	--
Lpz_154_inter	0	87.76	32.3	0	56.15	0	0	60.22	47.68	0	0	37.88	0	0	21.07	27.93	0	70.94	203.28	174.7	115.82	104.25	72.02	67.63	72.34	82.05	89.04	77.86	102.64	--
Lpz_156_inter	33.93	13.19	97.1	43.57	21.1	261.25	0	135.78	340.45	0	131.61	441.3	0	429.79	379.98	41.98	1327.2	781.94	1998.03	2042.16	659.45	679.52	388.69	400.35	416.79	452.23	481.8	509.95	531.78	--
Lpz_157_inter	0	46.17	0	0	24.62	0	0	52.8	0	0	0	49.82	0	0	0	0	0	0	27.81	29.29	276.7	282.13	197.14	187.64	95.14	95.93	0	0	0	--
Lpz_158_inter	90.83	252.23	150671	233.24	3464.28	95477.4	33.41	107765	124405	0	118922	147498	0	6286.79	132894	1131.77	17472.1	155703	3055.95	3224.29	4444.66	4681.6	7254.58	7195.55	12027.1	11364.5	9302.57	11730.2	10070.4	--
Lpz_159_anti	0	153.06	17.61	63.19	71.41	0	0	0	0	0	0	0	109.73	51.95	0	0	175	0	121.71	129.74	90.86	92.88	60.26	64.63	46	49.69	74.87	84.88	100.02	--
Lpz_160_inter	61.61	95.81	95.51	52.74	51.08	26.35	52.87	68.49	249.44	0	167.28	215.4	45.79	43.36	95.83	152.45	97.37	532.44	113.14	116.2	131	126.31	63.71	68.27	91.86	116.12	59.02	29.64	18.39	--
Lpz_161_inter	0	51.8	0	0	0	341.96	0	0	140.72	0	51.68	167.7	0	0	62.17	412.1	0	34.89	188.84	236.22	1132.35	1115.27	167.85	183.18	115.63	188.35	187.69	51.59	59.66	--
Lpz_162_inter	36.18	56.26	401.2	0	37.49	0	93.14	136.73	267.47	0	42.1	166.96	0	152.75	219.45	22.38	85.76	123.16	270.34	278.87	281.43	304.43	126.29	115.81	154.57	124.2	81.54	26.74	27.42	--
Lpz_163_inter	0	18.31	252.7	60.47	29.28	60.43	0	345.51	62.17	0	274	414.91	0	0	219.74	0	55.82	110.99	217.45	270.8	1102.64	1066.51	134.45	143.02	88.03	95.1	270.67	67.96	60.02	--
Lpz_164_anti	0	59.75	0	71.75	26.06	0	0	0	25.82	0	0	23.45	31.15	14.75	32.6	17.29	33.12	3.66	117.49	113.51	54.52	57.7	105.27	111.81	236.91	282.14	46.45	62.45	48.13	--
Lpz_165_inter	337.19	445.73	31750.3	1385.48	16258.3	35656.4	955	82661.2	19250.2	1431.41	31574.8	41452.2	3232.98	5979.88	57588.9	3212.37	2478.14	3179.08	16729.2	18890.9	73667.5	76184.8	30712.1	31766.5	12651.7	14259.5	24701.5	7408.58	7935.63	tRNA
Lpz_166_inter	0	86.33	230.38	0	23.02	113.99	0	103.68	52.77	0	180.89	111.8	24.76	46.88	113.98	0	0	63.97	136.02	127.01	95.99	100.09	74.9	80.66	60.78	76.24	105.11	118.81	78.79	--
Lpz_167_inter	3574.22	1704.25	24391.8	5368.74	33579	32887	3733.2	69466.6	19570.8	3643.6	23857.7	47026.3	10601.1	55171.5	56676.3	11472.8	7993.99	7082.29	26436.1	29863.1	80136.7	83104.2	147911	151557	44362.1	47477.2	18438.8	4759.44	4929.57	Bacteria_small_SRP
Lpz_168_inter	0	49.39	22.72	81.56	65.83	163.03	163.54	14.12	83.86	0	0	0	141.63	67.05	0	78.59	0	99.81	706.92	671.79	163.77	156.55	103.95	108.19	76.33	0	50.11	73.78	56.89	--
Lpz_169_anti	0	17.41	5.34	0	43.31	0	0	13.27	23.65	0	28.95	0	0	31.51	13.93	55.4	53.07	3.91	30.66	29.91	19.95	19.55	53.33	57.27	91.67	45.21	25.23	22.06	26.22	--
Lpz_170_anti	12.67	93.62	18.14	16.27	55.17	0	0	5.64	36.81	24.46	44.25	5.32	0	26.76	53.23	47.04	15.02	46.47	47.38	46.51	30.66	30.67	81.4	79.59	63.46	69.11	2.14	3.57	3.93	--
Lpz_171_inter	18.15	35.28	714.17	23.3	11.29	489.08	23.36	246.13	1083.02	0	711.01	1126.91	40.47	114.94	1134.78	190.85	258.14	1288	622.34	649.12	486.17	504.9	519.12	527.72	1296.42	1396.37	446.9	522.53	528.87	--
Lpz_172_inter	23.65	27.58	296.1	60.73	49.02	91.04	0	120.92	249.77	0	192.63	257.96	0	49.92	165.52	14.63	112.12	322.04	304.86	289.11	166.2	167.49	176.1	172.27	213.13	210.13	117.26	222.24	178.39	--
Lpz_173_inter	0	30.63	112.74	0	8.17	50.55	50.71	58.39	83.22	0	61.12	121.21	14.64	0	165.44	24.37	186.78	168.51	223.39	225.73	101.4	91.26	100.11	105.9	132.38	119.33	44.4	47.14	35.73	--
Lpz_174_anti	49.51	89.83	23.62	21.19	51.31	0	0	33.02	26.15	0	19.2	20.77	18.4	0	30.8	71.46	176.06	64.83	76.21	86	57.68	67.06	49.84	51.48	34.16	23.33	95.79	92.36	109.15	--
Lpz_175_anti	0	44.24	81.43	0	70.77	73.02	0	0	0	0	0	23.87	0	0	0	105.6	0	0	19.17	22.81	40.93	36.64	103.51	110.93	258.32	206.84	16.03	0	0	--
Lpz_176_anti	0	230.84	0	0	73.85	0	0	52.8	0	0	0	0	0	250.71	0	0	0	0	21.95	34.79	4.54	5.27	45.44	48.74	317.12	431.68	0	0	4.09	--
Lpz_177_anti	0	95.66	70.42	0	51.01	189.46	0	98.47	25.99	0	19.09	144.53	0	51.95	206.68	0	0	51.55	181.15	194.99	296.69	266.62	336.07	315.09	167.56	109.32	88.74	45.04	42.38	--
Lpz_178_anti	0	96.53	0	0	85.78	0	0	0	0	159.7	96.32	0	0	0	0	0	98.11	21.68	283.58	259.03	48.48	38.59	12.18	10.19	11.05	16.71	0	0	0	--
Lpz_179_anti	0	34.25	0	0	24.35	0	0	0	0	0	0	0	0	0	0	36.34	0	0	84.58	72.45	11.78	10.43	2.25	3.62	1.96	5.93	1.65	0	1.01	--
Lpz_180_inter	0	226.97	671.3	53.54	172.88	749.17	0	472.82	660.66	0	549.95	1417.13	0	1232.49	1206.41	1031.83	4695.71	1321.38	12184.5	11657.5	7274.06	6994.05	12069.3	11554.6	11892.9	11200.1	30631.5	30467.8	27103.6	--
Lpz_181_anti	0	149.04	0	41.02	152.3	0	0	0	0	0	37.17	13.4	35.61	33.72	0	19.76	0	0	181.64	173.85	60.6	53.2	11.66	11.14	14.93	25.81	0	1.12	2.2	--
Lpz_182_anti	62.07	12.07	22.21	39.85	12.87	0	0	0	65.57	0	24.08	91.15	0	32.76	14.48	0	147.16	89.41	207.21	218.68	133.18	121.29	152.93	151.59	242.44	269.52	52.47	76.47	88.74	--
Lpz_183_inter	125918	22924.1	41771.8	60289.5	127148	77678.3	47881.7	82068.3	41098.7	210343	45713	59774.7	226450	131353	81100	171397	143119	49365.8	12544.7	13625.4	34175.5	34624.6	21902.2	21938.2	15196.5	15509.3	28600	6919.13	5892.74	tRNA
Lpz_184_inter	53861.2	61223.7	24638.1	28847.9	36064.6	38367.2	90966.2	44871.3	12028	63865.8	25586.8	28550.1	40174.5	71272.9	28710.7	120127	13263.6	7791.31	22643.2	25258.2	65795.4	67729.1	28180.7	29008.6	10674.1	12567.8	11918.9	4498.86	5369.91	tRNA
Lpz_185_inter	316591	219412	195970	512753	266075	172695	726393	74504.9	54969.6	542406	215419	79499.5	581005	143092	129843	944443	105321	108433	11471	12323	35970.7	35368.8	13872.2	13262.1	5536.09	6535.36	4839.03	2466.79	2825.21	tRNA
Lpz_186_inter	0	0	0	0	0	0	0	0	0	0	0	0	0	0	0	0	0	0	58.22	64.36	22.64	22.88	7.28	4.23	13.76	0	310.72	85.25	95.86	5S_rRNA
Lpz_187_inter	0	75.85	98.88	62.62	40.44	41.73	0	108.44	47.22	62.74	69.37	81.85	0	68.65	68.28	20.11	327.61	68.12	656.36	632.64	252.54	238.25	262.72	273.57	283.29	285.64	355.46	450.36	432.34	--
Lpz_188_inter	0	174.21	427.49	82.2	84.04	383.37	0	289.39	619.79	0	231.76	635.64	47.58	405.44	338.54	171.6	607.04	1056.18	1727.07	1776.15	1087.84	1038.07	2609.7	2655.75	2710.98	2628.65	436.48	670.71	526.29	--
Lpz_189_inter	0	101.13	31.02	0	62.91	0	0	19.28	91.58	0	100.9	109.14	0	91.53	20.23	53.64	822.24	124.89	463.62	431.12	128.89	122.25	39.81	32.03	63.68	113.82	129.48	166.33	177.72	--
Lpz_190_anti	0	133.85	12.32	29.47	90.4	0	0	28.07	9.09	22.14	4.45	4.81	0	12.11	26.78	0	27.21	18.03	51.53	55.2	37.77	31.09	56.21	57.46	66.66	55.62	73.72	70.69	60.88	--
Lpz_191_anti	0	243.35	81.43	0	23.59	0	0	63.26	150.25	0	264.87	95.5	0	180.2	106.21	70.4	269.8	134.12	308.81	314.94	326.75	338.6	268.99	266.23	281.12	333.25	64.13	34.05	27.44	--
Lpz_192_anti	0	169.15	34.59	93.11	95.2	0	31.12	59.11	25.53	0	37.5	60.85	0	0	11.28	0	85.95	69.63	180.63	182.6	61.09	51.52	212.44	210.31	256.58	278.23	134.84	172.71	166.52	--
Lpz_193_anti	55.18	91.17	0	53.14	68.63	0	0	3.07	18.21	0	5.35	23.15	30.76	43.68	6.44	17.07	81.76	28.9	161.57	146.32	77.1	73.82	53.27	47.56	67.23	78	27.98	31.08	27.56	--
Lpz_194_inter	3600.27	108.6	166.55	39.85	57.9	119.49	39.96	124.21	32.78	0	108.35	130.22	103.81	884.61	318.63	0	220.74	24.38	598.54	659.87	475.21	487.91	415.31	418.46	256.94	275.79	568.42	274.21	312.19	--
Lpz_195_inter	6204.3	12532.8	63452.3	43989	150308	111816	30733.8	137479	33015.7	4554.5	49337.3	77443.4	9849.3	19505.8	87705.1	41927.7	20064.9	14076.3	47397.7	52901.5	170264	173333	135804	137130	66014.1	68355.6	80682.8	20303	20461.7	tRNA
Lpz_196_inter	0	60.11	184.36	0	10.68	0	0	103.12	176.9	0	59.97	108.11	0	54.4	120.24	0	61.09	0	116.87	134.27	95.14	107.56	239.97	239	158.26	166.52	418.17	391.81	330.18	--
Lpz_197_anti	0	55.89	85.71	76.91	29.8	0	0	77.24	221.43	0	83.64	130.68	0	0	145.34	14.82	156.2	169.41	65.95	76.65	147.19	140.44	193.51	201.82	167.95	128.22	125.56	60.3	56.12	rli28d
Lpz_198_inter	0	46.85	129.32	51.57	41.63	51.54	155.12	71.44	74.24	232.51	93.48	202.23	44.78	0	112.46	49.69	142.83	273.49	142.74	155.43	140.89	154.29	213.52	234.91	362.01	454.25	215.02	168.24	105.15	--
Lpz_199_anti	0	15.39	70.81	50.83	20.51	0	0	66.01	26.13	0	46.06	16.61	0	0	46.18	24.49	23.46	15.55	20.98	24.72	12.6	16.26	83.54	85.29	113.64	103.92	42.38	80.12	51.81	--
Lpz_200_anti	0	118.33	177.66	102.84	43.17	185.02	0	174.52	101.52	0	99.42	87.37	0	50.73	246.68	19.82	75.95	71.32	293.72	329.46	814.95	911.63	585.54	632.48	464.16	511.15	178.73	117.28	108.71	rli28e
Lpz_201_inter	0	35.3	21.65	0	21.96	58.26	0	80.74	27.97	0	93.91	50.79	0	0	84.73	9.36	53.81	27.74	131.29	153.97	224.94	225.44	159.54	165.2	132.34	134.46	70.77	44.21	35.97	--
Lpz_202_inter	0	180.32	0	0	42.73	132.27	0	114.58	108.86	0	279.86	21.62	0	0	0	31.88	61.09	26.99	49.75	56.41	65.94	67.51	97.69	109.98	110.1	114.48	165.53	145.11	120.71	--
Lpz_203_inter	36.91	78.92	52.82	0	42.08	0	0	12.31	29.24	0	28.63	54.2	0	19.48	43.06	0	21.88	24.17	42.53	52.92	64.74	65.56	65.29	57.94	52.98	37.27	361.9	297.51	380.79	T-box
Lpz_204_inter	0	52.44	627.29	259.78	111.84	86.54	86.82	899.63	534.23	0	1569.59	792.26	0	142.38	849.67	709.22	2238.32	1748.49	2647.04	2649.23	1598.84	1545.32	1459.82	1581.82	2048.59	2111	1223.68	1241.49	1096.49	--
Lpz_205_inter	0	96.53	0	0	17.16	0	106.55	36.8	21.86	0	32.11	69.45	0	0	0	0	0	43.35	31.28	43.39	27.93	25.73	46.78	54.35	22.1	33.43	0	23.31	8.55	--
Lpz_206_anti	116.22	150.62	13.86	49.74	56.22	0	0	8.61	0	299.02	90.17	0	0	0	0	23.97	0	10.15	7.48	7.76	4.44	3.44	34.44	31.8	49.14	39.12	0	6.82	9.34	--
Lpz_207_inter	4585.79	1730.47	17467.5	6234.67	31859.5	20338	7119.12	52538.5	13925.7	4684.63	13498.4	26880.3	5037.43	3345.89	24797.8	8594.13	7514.35	6110.9	24976.5	27019.5	72539.2	71376.6	27952.1	27762.9	11490.1	13728.3	19730.8	5184.35	5466.2	tRNA
Lpz_208_inter	0	67.42	124.08	63.62	56.49	111.27	0	187.27	248.58	23.9	115.32	239.06	41.43	0	202.3	76.63	249.61	230.32	611.99	605.57	721.86	703.26	533.78	539.39	477.16	460.28	778.27	631.33	632.35	--

## Sheet: Supplementary Table 6
Probiotics	Subject	Sex	Age	BMI
L. casei Zhang	A	Male	26	23.5
L. casei Zhang	B	Male	23	19.6
L. casei Zhang	C	Male	23	21.2
L. casei Zhang	D	Female	22	19.2
L. casei Zhang	E	Female	25	20.5
L. casei Zhang	F	Female	25	20.8

## Sheet: Supplementary Table 7
Gene	Primer Name	Sequence (5'to 3')
6-P-β-galactosidase	gene3-F	AGTGGTTGCGTGCCTATCA
	gene3-R	CTGTCGTCTCAATGCCATCTG
RNA pol β	gene2469-F	TTGTGCTCTCCGAACGACTC
	gene2469-R	ACCAACACGAACGACACCAA
GAPDH	gene906-F	TGCTGGCTCACTTGCTGAA
	gene906-R	TTGCGGTTCTGCGTAGACA
6-P-β-galactosidase	gene2626-F	TCCTGAAGCCTTATACGACATC
	gene2626-R	GCGATAATCGTCTTCCACCGTA
Rli28c	Rli28-F	ACTCTCGTTGATGTTGCTGTT
	Rli28-R	CTCGTCCTGTGATCTCTACCA
